# Supplementary material for: Decellularized Liver Matrices for Expanding the Donor Pool—An Evaluation of Existing Protocols and Future Trends
Source: Biomolecules. 2025 Jan 10;15(1):98. doi: 10.3390/biom15010098 (PMC11762870; doi:10.3390/biom15010098)
Supplement: Supplementary file 1 [file biomolecules-15-00098-s001.zip]

Archive with 2 entries (2 files):
- Supplementary Material Table S1.pdf
- Supplementary Material Video S1.MOV
